# Supplementary material for: The Emerging Evidence for a Protective Role of Fucoidan from Laminaria japonica in Chronic Kidney Disease-Triggered Cognitive Dysfunction
Source: Mar Drugs. 2022 Apr 7;20(4):258. doi: 10.3390/md20040258 (PMC9025131; doi:10.3390/md20040258)
Supplement: Supplementary file 1 [file marinedrugs-20-00258-s001.zip]

Archive with 1 entries (1 files):
- marinedrugs-1656916-supplementary.pdf
